# Supplementary material for: Meier–Gorlin Syndrome: Clinical Misdiagnosis, Genetic Testing and Functional Analysis of ORC6 Mutations and the Development of a Prenatal Test
Source: Int J Mol Sci. 2022 Aug 17;23(16):9234. doi: 10.3390/ijms23169234 (PMC9408996; doi:10.3390/ijms23169234)
Supplement: Supplementary file 1 [file ijms-23-09234-s001.zip]

Archive with 4 entries (3 files):
- Supplementary Files/
- Supplementary Files/Supplementary Figure S1.xlsx
- Supplementary Files/Supplementary Table S1.xlsx
- Supplementary Files/Supplementary Table S2.xlsx
