# Supplementary material for: Meier–Gorlin Syndrome: Clinical Misdiagnosis, Genetic Testing and Functional Analysis of ORC6 Mutations and the Development of a Prenatal Test
Source: Int J Mol Sci. 2022 Aug 17;23(16):9234. doi: 10.3390/ijms23169234 (PMC9408996; doi:10.3390/ijms23169234)
Supplement: Supplementary file 1 [file ijms-23-09234-s001.zip › Supplementary Files/Supplementary Figure S1.xlsx]

## Sheet: STRING 
The reconstructed protein–protein interaction networks and functional enrichment analysis using genetic variants of the patient with a predicted pathogenicity A and B category by means of the SOPHiA DDM™ software and STRING
																				Cilium-related genes
																				Category	ID	Description	Count in network	Strength	FDR	Color
																				Cellular Component (Gene Ontology)	GO:0005929	Cilium	15 of 637	0.49	0.0187	red
																				WikiPathways	WP4803	Ciliopathies	9 of 180	0.82	0.0089	violet
																				Subcellular localization (Compartments)	GOCC:0005929	Cilium	13 of 493	0.54	0.0148	green
																				Annotated keywords (UniProt)	KW-1186	Ciliopathy	6 of 147	0.73	0.0486	yellow
